# Supplementary material for: Pooled cross-sectional sample data of the 2015, 2016, 2017 National Health Interview Surveys for studying the determinants of health care market and labor market outcomes in post Affordable Care Act USA
Source: Data Brief. 2018 Oct 30;21:1526–32. doi: 10.1016/j.dib.2018.10.130 (PMC6240666; doi:10.1016/j.dib.2018.10.130)
Supplement: Supplementary file 3 — Supplementary material [file mmc3.zip]

Archive with 1 entries (1 files):
- mmc3.rda
